# Supplementary material for: An optimistic protein assembly from sequence reads salvaged an uncharacterized segment of mouse picobirnavirus
Source: Sci Rep. 2017 Jan 10;7:40447. doi: 10.1038/srep40447 (PMC5223137; doi:10.1038/srep40447)
Supplement: Supplementary Dataset 1 [file srep40447-s1.xls]

## Sheet: Info
Model	#Param	BIC	AICc	lnL	Invariant	Gamma	Freq A	Freq R	Freq N	Freq D	Freq C	Freq Q	Freq E	Freq G	Freq H	Freq I	Freq L	Freq K	Freq M	Freq F	Freq P	Freq S	Freq T	Freq W	Freq Y	Freq V
LG+G	80	50114.7	49479.6	-24659.5	n/a	0.612863	0.079066	0.055941	0.041977	0.053052	0.012937	0.040767	0.071586	0.057337	0.022355	0.062157	0.099081	0.0646	0.022951	0.042302	0.04404	0.061197	0.053287	0.012066	0.034155	0.069147
LG+G+I	81	50124.6	49481.6	-24659.5	0	0.612849	0.079066	0.055941	0.041977	0.053052	0.012937	0.040767	0.071586	0.057337	0.022355	0.062157	0.099081	0.0646	0.022951	0.042302	0.04404	0.061197	0.053287	0.012066	0.034155	0.069147
WAG+G	80	50192.7	49557.6	-24698.5	n/a	0.665753	0.0866279	0.043972	0.0390894	0.0570451	0.0193078	0.0367281	0.0580589	0.0832518	0.0244313	0.048466	0.086209	0.0620286	0.0195027	0.0384319	0.0457631	0.0695179	0.0610127	0.0143859	0.0352742	0.0708956
LG+G+F	99	50198.3	49412.6	-24606.8	n/a	0.623262	0.0591702	0.0566309	0.0407244	0.0714354	0.0176313	0.0458988	0.0558643	0.0675067	0.0225182	0.0487256	0.0812093	0.0660215	0.0319567	0.0413952	0.0458509	0.0653507	0.0485818	0.0214163	0.0476715	0.0644404
WAG+G+I	81	50202.6	49559.6	-24698.5	0	0.665748	0.0866279	0.043972	0.0390894	0.0570451	0.0193078	0.0367281	0.0580589	0.0832518	0.0244313	0.048466	0.086209	0.0620286	0.0195027	0.0384319	0.0457631	0.0695179	0.0610127	0.0143859	0.0352742	0.0708956
LG+G+I+F	100	50208.3	49414.6	-24606.8	0	0.623262	0.0591702	0.0566309	0.0407244	0.0714354	0.0176313	0.0458988	0.0558643	0.0675067	0.0225182	0.0487256	0.0812093	0.0660215	0.0319567	0.0413952	0.0458509	0.0653507	0.0485818	0.0214163	0.0476715	0.0644404
rtREV+G+F	99	50232.3	49446.6	-24623.8	n/a	0.64102	0.0591702	0.0566309	0.0407244	0.0714354	0.0176313	0.0458988	0.0558643	0.0675067	0.0225182	0.0487256	0.0812093	0.0660215	0.0319567	0.0413952	0.0458509	0.0653507	0.0485818	0.0214163	0.0476715	0.0644404
rtREV+G+I+F	100	50242.2	49448.6	-24623.8	0	0.64102	0.0591702	0.0566309	0.0407244	0.0714354	0.0176313	0.0458988	0.0558643	0.0675067	0.0225182	0.0487256	0.0812093	0.0660215	0.0319567	0.0413952	0.0458509	0.0653507	0.0485818	0.0214163	0.0476715	0.0644404
WAG+G+F	99	50256.2	49470.4	-24635.7	n/a	0.670276	0.0591702	0.0566309	0.0407244	0.0714354	0.0176313	0.0458988	0.0558643	0.0675067	0.0225182	0.0487256	0.0812093	0.0660215	0.0319567	0.0413952	0.0458509	0.0653507	0.0485818	0.0214163	0.0476715	0.0644404
WAG+G+I+F	100	50266	49472.3	-24635.7	0.00692806	0.690358	0.0591702	0.0566309	0.0407244	0.0714354	0.0176313	0.0458988	0.0558643	0.0675067	0.0225182	0.0487256	0.0812093	0.0660215	0.0319567	0.0413952	0.0458509	0.0653507	0.0485818	0.0214163	0.0476715	0.0644404
rtREV+G	80	50443.6	49808.5	-24823.9	n/a	0.652728	0.0646	0.0453	0.0376	0.0422	0.0114	0.0606	0.0607	0.0639	0.0273	0.0679	0.1018	0.0751	0.015	0.0287	0.0681	0.0488	0.0622	0.0251	0.0318	0.0619
rtREV+G+I	81	50453.5	49810.5	-24823.9	0	0.652728	0.0646	0.0453	0.0376	0.0422	0.0114	0.0606	0.0607	0.0639	0.0273	0.0679	0.1018	0.0751	0.015	0.0287	0.0681	0.0488	0.0622	0.0251	0.0318	0.0619
JTT+G	80	50718.9	50083.9	-24961.6	n/a	0.64152	0.0769	0.0511	0.0425	0.0513	0.0203	0.0411	0.0618	0.0747	0.023	0.0526	0.0911	0.0595	0.0234	0.0405	0.0505	0.0682	0.0585	0.0143	0.0323	0.0664
JTT+G+I	81	50728.9	50085.9	-24961.6	0	0.641496	0.0769	0.0511	0.0425	0.0513	0.0203	0.0411	0.0618	0.0747	0.023	0.0526	0.0911	0.0595	0.0234	0.0405	0.0505	0.0682	0.0585	0.0143	0.0323	0.0664
JTT+G+F	99	50752.9	49967.2	-24884.1	n/a	0.647571	0.0591702	0.0566309	0.0407244	0.0714354	0.0176313	0.0458988	0.0558643	0.0675067	0.0225182	0.0487256	0.0812093	0.0660215	0.0319567	0.0413952	0.0458509	0.0653507	0.0485818	0.0214163	0.0476715	0.0644404
JTT+G+I+F	100	50762.9	49969.3	-24884.1	0	0.647568	0.0591702	0.0566309	0.0407244	0.0714354	0.0176313	0.0458988	0.0558643	0.0675067	0.0225182	0.0487256	0.0812093	0.0660215	0.0319567	0.0413952	0.0458509	0.0653507	0.0485818	0.0214163	0.0476715	0.0644404
Dayhoff+G+F	99	50849.2	50063.5	-24932.3	n/a	0.608121	0.0591702	0.0566309	0.0407244	0.0714354	0.0176313	0.0458988	0.0558643	0.0675067	0.0225182	0.0487256	0.0812093	0.0660215	0.0319567	0.0413952	0.0458509	0.0653507	0.0485818	0.0214163	0.0476715	0.0644404
Dayhoff+G+I+F	100	50858.3	50064.7	-24931.9	0.013565	0.643983	0.0591702	0.0566309	0.0407244	0.0714354	0.0176313	0.0458988	0.0558643	0.0675067	0.0225182	0.0487256	0.0812093	0.0660215	0.0319567	0.0413952	0.0458509	0.0653507	0.0485818	0.0214163	0.0476715	0.0644404
cpREV+G+F	99	50887.5	50101.8	-24951.4	n/a	0.647289	0.0591702	0.0566309	0.0407244	0.0714354	0.0176313	0.0458988	0.0558643	0.0675067	0.0225182	0.0487256	0.0812093	0.0660215	0.0319567	0.0413952	0.0458509	0.0653507	0.0485818	0.0214163	0.0476715	0.0644404
cpREV+G+I+F	100	50897.5	50103.8	-24951.4	0	0.647288	0.0591702	0.0566309	0.0407244	0.0714354	0.0176313	0.0458988	0.0558643	0.0675067	0.0225182	0.0487256	0.0812093	0.0660215	0.0319567	0.0413952	0.0458509	0.0653507	0.0485818	0.0214163	0.0476715	0.0644404
cpREV+G	80	50996.6	50361.5	-25100.5	n/a	0.663204	0.0756	0.0621	0.041	0.0371	0.0091	0.0382	0.0495	0.0838	0.0246	0.0806	0.1011	0.0504	0.022	0.0506	0.0431	0.0622	0.0543	0.0181	0.0307	0.066
cpREV+G+I	81	51001.2	50358.2	-25097.8	0	0.663336	0.0756	0.0621	0.041	0.0371	0.0091	0.0382	0.0495	0.0838	0.0246	0.0806	0.1011	0.0504	0.022	0.0506	0.0431	0.0622	0.0543	0.0181	0.0307	0.066
Dayhoff+G	80	51011.5	50376.4	-25107.9	n/a	0.608635	0.0871	0.0409	0.0404	0.0469	0.0335	0.0383	0.0495	0.0886	0.0336	0.0369	0.0854	0.0805	0.0148	0.0398	0.0507	0.0696	0.0585	0.0105	0.0299	0.0647
Dayhoff+G+I	81	51021.3	50378.3	-25107.8	0.00640543	0.625348	0.0871	0.0409	0.0404	0.0469	0.0335	0.0383	0.0495	0.0886	0.0336	0.0369	0.0854	0.0805	0.0148	0.0398	0.0507	0.0696	0.0585	0.0105	0.0299	0.0647
mtREV24+G+F	99	51396	50610.3	-25205.7	n/a	0.567883	0.0591702	0.0566309	0.0407244	0.0714354	0.0176313	0.0458988	0.0558643	0.0675067	0.0225182	0.0487256	0.0812093	0.0660215	0.0319567	0.0413952	0.0458509	0.0653507	0.0485818	0.0214163	0.0476715	0.0644404
mtREV24+G+I+F	100	51405.9	50612.3	-25205.7	0	0.567883	0.0591702	0.0566309	0.0407244	0.0714354	0.0176313	0.0458988	0.0558643	0.0675067	0.0225182	0.0487256	0.0812093	0.0660215	0.0319567	0.0413952	0.0458509	0.0653507	0.0485818	0.0214163	0.0476715	0.0644404
WAG+I	80	52786.4	52151.3	-25995.3	0.0648727	n/a	0.0866279	0.043972	0.0390894	0.0570451	0.0193078	0.0367281	0.0580589	0.0832518	0.0244313	0.048466	0.086209	0.0620286	0.0195027	0.0384319	0.0457631	0.0695179	0.0610127	0.0143859	0.0352742	0.0708956
WAG+I+F	99	52858	52072.2	-25936.6	0.0648174	n/a	0.0591702	0.0566309	0.0407244	0.0714354	0.0176313	0.0458988	0.0558643	0.0675067	0.0225182	0.0487256	0.0812093	0.0660215	0.0319567	0.0413952	0.0458509	0.0653507	0.0485818	0.0214163	0.0476715	0.0644404
LG+I+F	99	53221.1	52435.3	-26118.2	0.0646667	n/a	0.0591702	0.0566309	0.0407244	0.0714354	0.0176313	0.0458988	0.0558643	0.0675067	0.0225182	0.0487256	0.0812093	0.0660215	0.0319567	0.0413952	0.0458509	0.0653507	0.0485818	0.0214163	0.0476715	0.0644404
LG+I	80	53222.7	52587.6	-26213.5	0.0648391	n/a	0.079066	0.055941	0.041977	0.053052	0.012937	0.040767	0.071586	0.057337	0.022355	0.062157	0.099081	0.0646	0.022951	0.042302	0.04404	0.061197	0.053287	0.012066	0.034155	0.069147
rtREV+I+F	99	53274.5	52488.7	-26144.9	0.0644453	n/a	0.0591702	0.0566309	0.0407244	0.0714354	0.0176313	0.0458988	0.0558643	0.0675067	0.0225182	0.0487256	0.0812093	0.0660215	0.0319567	0.0413952	0.0458509	0.0653507	0.0485818	0.0214163	0.0476715	0.0644404
mtREV24+G	80	53429.7	52794.6	-26317	n/a	0.607454	0.072	0.019	0.039	0.019	0.006	0.025	0.024	0.056	0.028	0.087	0.168	0.023	0.053	0.06	0.055	0.072	0.088	0.029	0.033	0.044
mtREV24+G+I	81	53439.5	52796.5	-26316.9	0.00396231	0.619706	0.072	0.019	0.039	0.019	0.006	0.025	0.024	0.056	0.028	0.087	0.168	0.023	0.053	0.06	0.055	0.072	0.088	0.029	0.033	0.044
cpREV+I+F	99	53454.2	52668.5	-26234.8	0.0651558	n/a	0.0591702	0.0566309	0.0407244	0.0714354	0.0176313	0.0458988	0.0558643	0.0675067	0.0225182	0.0487256	0.0812093	0.0660215	0.0319567	0.0413952	0.0458509	0.0653507	0.0485818	0.0214163	0.0476715	0.0644404
rtREV+I	80	53478.9	52843.8	-26341.6	0.0641053	n/a	0.0646	0.0453	0.0376	0.0422	0.0114	0.0606	0.0607	0.0639	0.0273	0.0679	0.1018	0.0751	0.015	0.0287	0.0681	0.0488	0.0622	0.0251	0.0318	0.0619
WAG	79	53482.8	52855.7	-26348.5	n/a	n/a	0.0866279	0.043972	0.0390894	0.0570451	0.0193078	0.0367281	0.0580589	0.0832518	0.0244313	0.048466	0.086209	0.0620286	0.0195027	0.0384319	0.0457631	0.0695179	0.0610127	0.0143859	0.0352742	0.0708956
WAG+F	98	53561.9	52784.1	-26293.6	n/a	n/a	0.0591702	0.0566309	0.0407244	0.0714354	0.0176313	0.0458988	0.0558643	0.0675067	0.0225182	0.0487256	0.0812093	0.0660215	0.0319567	0.0413952	0.0458509	0.0653507	0.0485818	0.0214163	0.0476715	0.0644404
cpREV+I	80	53589.9	52954.8	-26397.1	0.0651558	n/a	0.0756	0.0621	0.041	0.0371	0.0091	0.0382	0.0495	0.0838	0.0246	0.0806	0.1011	0.0504	0.022	0.0506	0.0431	0.0622	0.0543	0.0181	0.0307	0.066
JTT+I+F	99	53600.1	52814.3	-26307.7	0.0649436	n/a	0.0591702	0.0566309	0.0407244	0.0714354	0.0176313	0.0458988	0.0558643	0.0675067	0.0225182	0.0487256	0.0812093	0.0660215	0.0319567	0.0413952	0.0458509	0.0653507	0.0485818	0.0214163	0.0476715	0.0644404
JTT+I	80	53617.5	52982.5	-26410.9	0.0649336	n/a	0.0769	0.0511	0.0425	0.0513	0.0203	0.0411	0.0618	0.0747	0.023	0.0526	0.0911	0.0595	0.0234	0.0405	0.0505	0.0682	0.0585	0.0143	0.0323	0.0664
Dayhoff+I+F	99	53699.3	52913.6	-26357.3	0.0648204	n/a	0.0591702	0.0566309	0.0407244	0.0714354	0.0176313	0.0458988	0.0558643	0.0675067	0.0225182	0.0487256	0.0812093	0.0660215	0.0319567	0.0413952	0.0458509	0.0653507	0.0485818	0.0214163	0.0476715	0.0644404
Dayhoff+I	80	53850.4	53215.3	-26527.3	0.0645795	n/a	0.0871	0.0409	0.0404	0.0469	0.0335	0.0383	0.0495	0.0886	0.0336	0.0369	0.0854	0.0805	0.0148	0.0398	0.0507	0.0696	0.0585	0.0105	0.0299	0.0647
LG	79	53905.8	53278.7	-26560	n/a	n/a	0.079066	0.055941	0.041977	0.053052	0.012937	0.040767	0.071586	0.057337	0.022355	0.062157	0.099081	0.0646	0.022951	0.042302	0.04404	0.061197	0.053287	0.012066	0.034155	0.069147
LG+F	98	53916.9	53139.1	-26471.1	n/a	n/a	0.0591702	0.0566309	0.0407244	0.0714354	0.0176313	0.0458988	0.0558643	0.0675067	0.0225182	0.0487256	0.0812093	0.0660215	0.0319567	0.0413952	0.0458509	0.0653507	0.0485818	0.0214163	0.0476715	0.0644404
rtREV+F	98	53930.5	53152.7	-26477.9	n/a	n/a	0.0591702	0.0566309	0.0407244	0.0714354	0.0176313	0.0458988	0.0558643	0.0675067	0.0225182	0.0487256	0.0812093	0.0660215	0.0319567	0.0413952	0.0458509	0.0653507	0.0485818	0.0214163	0.0476715	0.0644404
rtREV	79	54124.9	53497.8	-26669.6	n/a	n/a	0.0646	0.0453	0.0376	0.0422	0.0114	0.0606	0.0607	0.0639	0.0273	0.0679	0.1018	0.0751	0.015	0.0287	0.0681	0.0488	0.0622	0.0251	0.0318	0.0619
cpREV+F	98	54153.9	53376.1	-26589.6	n/a	n/a	0.0591702	0.0566309	0.0407244	0.0714354	0.0176313	0.0458988	0.0558643	0.0675067	0.0225182	0.0487256	0.0812093	0.0660215	0.0319567	0.0413952	0.0458509	0.0653507	0.0485818	0.0214163	0.0476715	0.0644404
cpREV	79	54233.9	53606.8	-26724.1	n/a	n/a	0.0756	0.0621	0.041	0.0371	0.0091	0.0382	0.0495	0.0838	0.0246	0.0806	0.1011	0.0504	0.022	0.0506	0.0431	0.0622	0.0543	0.0181	0.0307	0.066
JTT+F	98	54364.1	53586.3	-26694.7	n/a	n/a	0.0591702	0.0566309	0.0407244	0.0714354	0.0176313	0.0458988	0.0558643	0.0675067	0.0225182	0.0487256	0.0812093	0.0660215	0.0319567	0.0413952	0.0458509	0.0653507	0.0485818	0.0214163	0.0476715	0.0644404
JTT	79	54368.8	53741.7	-26791.5	n/a	n/a	0.0769	0.0511	0.0425	0.0513	0.0203	0.0411	0.0618	0.0747	0.023	0.0526	0.0911	0.0595	0.0234	0.0405	0.0505	0.0682	0.0585	0.0143	0.0323	0.0664
Dayhoff+F	98	54485.8	53708	-26755.5	n/a	n/a	0.0591702	0.0566309	0.0407244	0.0714354	0.0176313	0.0458988	0.0558643	0.0675067	0.0225182	0.0487256	0.0812093	0.0660215	0.0319567	0.0413952	0.0458509	0.0653507	0.0485818	0.0214163	0.0476715	0.0644404
Dayhoff	79	54639.3	54012.2	-26926.8	n/a	n/a	0.0871	0.0409	0.0404	0.0469	0.0335	0.0383	0.0495	0.0886	0.0336	0.0369	0.0854	0.0805	0.0148	0.0398	0.0507	0.0696	0.0585	0.0105	0.0299	0.0647
mtREV24+I+F	99	54808	54022.2	-26911.6	0.0619874	n/a	0.0591702	0.0566309	0.0407244	0.0714354	0.0176313	0.0458988	0.0558643	0.0675067	0.0225182	0.0487256	0.0812093	0.0660215	0.0319567	0.0413952	0.0458509	0.0653507	0.0485818	0.0214163	0.0476715	0.0644404
mtREV24+F	98	55525	54747.2	-27275.1	n/a	n/a	0.0591702	0.0566309	0.0407244	0.0714354	0.0176313	0.0458988	0.0558643	0.0675067	0.0225182	0.0487256	0.0812093	0.0660215	0.0319567	0.0413952	0.0458509	0.0653507	0.0485818	0.0214163	0.0476715	0.0644404
mtREV24+I	80	57600.3	56965.3	-28402.3	0.0592848	n/a	0.072	0.019	0.039	0.019	0.006	0.025	0.024	0.056	0.028	0.087	0.168	0.023	0.053	0.06	0.055	0.072	0.088	0.029	0.033	0.044
mtREV24	79	58208	57580.9	-28711.1	n/a	n/a	0.072	0.019	0.039	0.019	0.006	0.025	0.024	0.056	0.028	0.087	0.168	0.023	0.053	0.06	0.055	0.072	0.088	0.029	0.033	0.044

## Sheet: Caption
Table. Maximum Likelihood fits of 48 different amino acid substitution models
NOTE.-- Models with the lowest BIC scores (Bayesian Information Criterion) are considered to describe the substitution pattern the best. For each model, AICc value (Akaike Information Criterion, corrected), Maximum Likelihood value (lnL), and the number of parameters (including branch lengths) are also presented [1]. Non-uniformity of evolutionary rates among sites may be modeled by using a discr…
Abbreviations: GTR: General Time Reversible; JTT: Jones-Taylor-Thornton; rtREV: General Reverse Transcriptase; cpREV: General Reversible Chloroplast; mtREV24: General Reversible Mitochondrial.
1. Nei M. and Kumar S. (2000). Molecular Evolution and Phylogenetics. Oxford University Press, New York.
2. Tamura K., Stecher G., Peterson D., Filipski A., and Kumar S. (2013). MEGA6: Molecular Evolutionary Genetics Analysis version 6.0. Molecular Biology and Evolution30: 2725-2729.
Disclaimer: Although utmost care has been taken to ensure the correctness of the caption, the caption text is provided "as is" without any warranty of any kind. Authors advise the user to carefully check the caption prior to its use for any purpose and report any errors or problems to the authors immediately (www.megasoftware.net). In no event shall the authors and their employers be liable for a…

## Sheet: LG+G
From\To	A	R	N	D	C	Q	E	G	H	I	L	K	M	F	P	S	T	W	Y	V
A	-	0.0012077	0.000590135	0.00106464	0.00163538	0.00200807	0.00377571	0.00601616	0.00040742	0.000472971	0.00198931	0.0017602	0.00131017	0.00054504	0.00263396	0.0146919	0.00579001	0.000110741	0.000379807	0.00894738
R	0.00170694	-	0.00160289	0.00033397	0.000351211	0.00581349	0.00132324	0.00113621	0.00275498	0.000400874	0.00151888	0.0207545	0.000564302	0.000113266	0.000743751	0.0026671	0.00156688	0.000363754	0.000545428	0.000600106
N	0.00111155	0.00213611	-	0.0136767	0.000347411	0.00351088	0.00196944	0.00418632	0.00511945	0.00060452	0.000344321	0.00703754	0.00043244	0.000192332	0.000361856	0.0124578	0.00541432	2.78058e-05	0.00106162	0.000293888
D	0.00158668	0.000352157	0.0108216	-	4.11006e-05	0.00108362	0.0190645	0.00246036	0.00105258	3.37453e-05	7.58616e-05	0.000928328	2.97786e-05	3.74158e-05	0.000882249	0.00385473	0.00115248	1.83162e-05	0.000234357	0.000133329
C	0.00999481	0.00151867	0.00112725	0.000168545	-	0.000175586	1.27209e-05	0.00165766	0.000727224	0.00101213	0.00298901	4.35229e-05	0.00104167	0.00237447	0.000168601	0.00865405	0.00309453	0.000410645	0.00202173	0.00688046
Q	0.00389457	0.00797735	0.00361509	0.00141016	5.57206e-05	-	0.0150098	0.000780277	0.00546489	0.000229979	0.00293089	0.010611	0.00194953	7.70293e-05	0.00139631	0.00380361	0.00292311	0.000144739	0.000446375	0.000738625
E	0.00417023	0.00103405	0.00115485	0.0141286	2.29891e-06	0.00854783	-	0.00101582	0.000481242	0.000139732	0.000350591	0.00592896	0.000202504	4.04127e-05	0.00093806	0.00190199	0.00163604	4.77066e-05	0.000208216	0.000860488
G	0.0082961	0.00110855	0.00306484	0.00227649	0.000374019	0.000554782	0.00126826	-	0.000353635	2.74792e-05	0.000222719	0.000973199	0.000162645	0.000192463	0.000440527	0.00540782	0.000351368	0.000164527	9.48463e-05	0.000269352
H	0.00144098	0.00689404	0.00961302	0.00249793	0.00042085	0.00996588	0.00154105	0.000907018	-	0.000343709	0.00184329	0.00228757	0.000515742	0.00146548	0.00113811	0.00307692	0.00158115	0.000365866	0.00920524	0.000417939
I	0.000601636	0.000360785	0.000408256	2.88021e-05	0.000210659	0.000150837	0.000160929	2.53483e-05	0.000123616	-	0.0208577	0.000521871	0.00498129	0.00239053	0.000175085	0.000199236	0.00279755	6.84237e-05	0.000403335	0.0373966
L	0.00158746	0.000857559	0.000145876	4.06194e-05	0.000390275	0.00120592	0.000253302	0.000128885	0.000415889	0.0130848	-	0.000451108	0.00735764	0.00557003	0.000557053	0.000566541	0.000819818	0.000379702	0.00051977	0.00597955
K	0.00215437	0.0179725	0.00457299	0.000762378	8.71603e-06	0.00669628	0.00657013	0.000863782	0.000791621	0.000502136	0.000691892	-	0.000765333	5.13844e-05	0.000873003	0.00232688	0.00307663	3.05817e-05	0.000228849	0.000650376
M	0.00451352	0.00137544	0.000790925	6.88342e-05	0.000587166	0.00346289	0.000631627	0.000406324	0.000502349	0.0134906	0.0317634	0.00215418	-	0.00386458	0.000223324	0.00107834	0.0054676	0.000426606	0.000834874	0.00666775
F	0.00101873	0.000149785	0.000190854	4.69241e-05	0.000726173	7.42342e-05	6.83889e-05	0.000260868	0.000774449	0.00351256	0.0130463	7.84698e-05	0.00209673	-	0.00021128	0.00112452	0.000446533	0.00150569	0.0135367	0.00229906
P	0.00472881	0.000944736	0.000344906	0.00106279	4.95275e-05	0.00129254	0.00152479	0.000573536	0.000577711	0.000247111	0.00125326	0.00128056	0.000116383	0.000202942	-	0.00415886	0.00154653	5.82949e-05	0.000155443	0.00104123
S	0.0189818	0.00243803	0.00854522	0.00334168	0.00182946	0.00253381	0.00222488	0.00506672	0.00112398	0.000202361	0.000917258	0.00245627	0.000404414	0.000777316	0.0029929	-	0.0175156	0.000152499	0.000694789	0.000345443
T	0.00859108	0.00164492	0.00426515	0.0011474	0.00075129	0.00223631	0.00219787	0.000378073	0.000663327	0.00326322	0.00152436	0.0037298	0.00235492	0.000354481	0.00127816	0.0201156	-	8.62956e-05	0.000426436	0.00768418
W	0.000725662	0.00168645	9.67348e-05	8.05328e-05	0.000440288	0.000489026	0.000283037	0.000781826	0.00067785	0.000352479	0.00311795	0.000163731	0.000811457	0.00527877	0.000212772	0.000773453	0.000381107	-	0.00546714	0.000665504
Y	0.000879221	0.000893333	0.00130475	0.00036402	0.000765778	0.000532788	0.000436404	0.000159221	0.00602498	0.000734009	0.00150781	0.000432841	0.000561007	0.0167656	0.00020043	0.00124488	0.000665305	0.00193139	-	0.000875515
V	0.0102309	0.000485495	0.00017841	0.000102295	0.00128729	0.000435471	0.00089084	0.000223348	0.000135118	0.0336162	0.00856812	0.000607608	0.00221313	0.00140649	0.000663161	0.000305727	0.00592168	0.000116129	0.000432459	-

## Sheet: LG+G+I
From\To	A	R	N	D	C	Q	E	G	H	I	L	K	M	F	P	S	T	W	Y	V
A	-	0.0012077	0.000590135	0.00106464	0.00163538	0.00200807	0.00377571	0.00601616	0.00040742	0.000472971	0.00198931	0.0017602	0.00131017	0.00054504	0.00263396	0.0146919	0.00579001	0.000110741	0.000379807	0.00894738
R	0.00170694	-	0.00160289	0.00033397	0.000351211	0.00581349	0.00132324	0.00113621	0.00275498	0.000400874	0.00151888	0.0207545	0.000564302	0.000113266	0.000743751	0.0026671	0.00156688	0.000363754	0.000545428	0.000600106
N	0.00111155	0.00213611	-	0.0136767	0.000347411	0.00351088	0.00196944	0.00418632	0.00511945	0.00060452	0.000344321	0.00703754	0.00043244	0.000192332	0.000361856	0.0124578	0.00541432	2.78058e-05	0.00106162	0.000293888
D	0.00158668	0.000352157	0.0108216	-	4.11006e-05	0.00108362	0.0190645	0.00246036	0.00105258	3.37453e-05	7.58616e-05	0.000928328	2.97786e-05	3.74158e-05	0.000882249	0.00385473	0.00115248	1.83162e-05	0.000234357	0.000133329
C	0.00999481	0.00151867	0.00112725	0.000168545	-	0.000175586	1.27209e-05	0.00165766	0.000727224	0.00101213	0.00298901	4.35229e-05	0.00104167	0.00237447	0.000168601	0.00865405	0.00309453	0.000410645	0.00202173	0.00688046
Q	0.00389457	0.00797735	0.00361509	0.00141016	5.57206e-05	-	0.0150098	0.000780277	0.00546489	0.000229979	0.00293089	0.010611	0.00194953	7.70293e-05	0.00139631	0.00380361	0.00292311	0.000144739	0.000446375	0.000738625
E	0.00417023	0.00103405	0.00115485	0.0141286	2.29891e-06	0.00854783	-	0.00101582	0.000481242	0.000139732	0.000350591	0.00592896	0.000202504	4.04127e-05	0.00093806	0.00190199	0.00163604	4.77066e-05	0.000208216	0.000860488
G	0.0082961	0.00110855	0.00306484	0.00227649	0.000374019	0.000554782	0.00126826	-	0.000353635	2.74792e-05	0.000222719	0.000973199	0.000162645	0.000192463	0.000440527	0.00540782	0.000351368	0.000164527	9.48463e-05	0.000269352
H	0.00144098	0.00689404	0.00961302	0.00249793	0.00042085	0.00996588	0.00154105	0.000907018	-	0.000343709	0.00184329	0.00228757	0.000515742	0.00146548	0.00113811	0.00307692	0.00158115	0.000365866	0.00920524	0.000417939
I	0.000601636	0.000360785	0.000408256	2.88021e-05	0.000210659	0.000150837	0.000160929	2.53483e-05	0.000123616	-	0.0208577	0.000521871	0.00498129	0.00239053	0.000175085	0.000199236	0.00279755	6.84237e-05	0.000403335	0.0373966
L	0.00158746	0.000857559	0.000145876	4.06194e-05	0.000390275	0.00120592	0.000253302	0.000128885	0.000415889	0.0130848	-	0.000451108	0.00735764	0.00557003	0.000557053	0.000566541	0.000819818	0.000379702	0.00051977	0.00597955
K	0.00215437	0.0179725	0.00457299	0.000762378	8.71603e-06	0.00669628	0.00657013	0.000863782	0.000791621	0.000502136	0.000691892	-	0.000765333	5.13844e-05	0.000873003	0.00232688	0.00307663	3.05817e-05	0.000228849	0.000650376
M	0.00451352	0.00137544	0.000790925	6.88342e-05	0.000587166	0.00346289	0.000631627	0.000406324	0.000502349	0.0134906	0.0317634	0.00215418	-	0.00386458	0.000223324	0.00107834	0.0054676	0.000426606	0.000834874	0.00666775
F	0.00101873	0.000149785	0.000190854	4.69241e-05	0.000726173	7.42342e-05	6.83889e-05	0.000260868	0.000774449	0.00351256	0.0130463	7.84698e-05	0.00209673	-	0.00021128	0.00112452	0.000446533	0.00150569	0.0135367	0.00229906
P	0.00472881	0.000944736	0.000344906	0.00106279	4.95275e-05	0.00129254	0.00152479	0.000573536	0.000577711	0.000247111	0.00125326	0.00128056	0.000116383	0.000202942	-	0.00415886	0.00154653	5.82949e-05	0.000155443	0.00104123
S	0.0189818	0.00243803	0.00854522	0.00334168	0.00182946	0.00253381	0.00222488	0.00506672	0.00112398	0.000202361	0.000917258	0.00245627	0.000404414	0.000777316	0.0029929	-	0.0175156	0.000152499	0.000694789	0.000345443
T	0.00859108	0.00164492	0.00426515	0.0011474	0.00075129	0.00223631	0.00219787	0.000378073	0.000663327	0.00326322	0.00152436	0.0037298	0.00235492	0.000354481	0.00127816	0.0201156	-	8.62956e-05	0.000426436	0.00768418
W	0.000725662	0.00168645	9.67348e-05	8.05328e-05	0.000440288	0.000489026	0.000283037	0.000781826	0.00067785	0.000352479	0.00311795	0.000163731	0.000811457	0.00527877	0.000212772	0.000773453	0.000381107	-	0.00546714	0.000665504
Y	0.000879221	0.000893333	0.00130475	0.00036402	0.000765778	0.000532788	0.000436404	0.000159221	0.00602498	0.000734009	0.00150781	0.000432841	0.000561007	0.0167656	0.00020043	0.00124488	0.000665305	0.00193139	-	0.000875515
V	0.0102309	0.000485495	0.00017841	0.000102295	0.00128729	0.000435471	0.00089084	0.000223348	0.000135118	0.0336162	0.00856812	0.000607608	0.00221313	0.00140649	0.000663161	0.000305727	0.00592168	0.000116129	0.000432459	-

## Sheet: WAG+G
From\To	A	R	N	D	C	Q	E	G	H	I	L	K	M	F	P	S	T	W	Y	V
A	-	0.00129353	0.00106292	0.00224834	0.0010576	0.0017798	0.00490127	0.00629039	0.000412993	0.000499744	0.00182954	0.00299811	0.000929367	0.000431451	0.00351108	0.0124977	0.00690214	8.68013e-05	0.000452894	0.00758495
R	0.00254835	-	0.00132455	0.00044816	0.000543906	0.00594605	0.00135984	0.00259598	0.00278472	0.000483315	0.00228821	0.0177036	0.000710589	0.000210528	0.00165843	0.00453885	0.00180407	0.000893018	0.000717777	0.000952269
N	0.00235558	0.00149	-	0.0165185	0.000273148	0.00302374	0.00293298	0.00499761	0.00515507	0.00143262	0.000604743	0.00996434	0.000206179	0.000197104	0.000476135	0.014735	0.00660586	5.51781e-05	0.00204309	0.000742028
D	0.0034143	0.000345454	0.0113191	-	3.11962e-05	0.00120818	0.0191182	0.00384329	0.00121268	0.000101939	0.000389917	0.00158746	0.000107919	9.57837e-05	0.00103482	0.00397369	0.00121982	9.95638e-05	0.000612759	0.000575995
C	0.0047451	0.0012387	0.000552999	9.21696e-05	-	0.000193568	6.61161e-05	0.00136167	0.000324412	0.000439775	0.00176689	0.000244919	0.000406159	0.000815825	0.000267023	0.00521909	0.00166926	0.000550172	0.00102311	0.0037892
Q	0.00419788	0.0071188	0.00321814	0.00187651	0.000101758	-	0.0169361	0.00146547	0.00559525	0.00029446	0.00399776	0.0128851	0.0016073	0.000204808	0.00227809	0.00381467	0.00279172	0.000165524	0.00042839	0.00113918
E	0.00731303	0.0010299	0.00197469	0.0187844	2.19873e-05	0.0107138	-	0.00252073	0.000742746	0.000329298	0.000709275	0.00854982	0.000327775	0.000166301	0.00166543	0.00261365	0.00267729	0.000120118	0.000369304	0.00222606
G	0.00654549	0.00137114	0.00234654	0.00263347	0.000315798	0.000646518	0.00175793	-	0.000324983	7.87093e-05	0.000281864	0.00123581	0.00018109	0.000102344	0.000594483	0.00497498	0.000734865	0.00025855	0.00019491	0.000708002
H	0.00146438	0.005012	0.00824797	0.0028315	0.00025638	0.00841147	0.00176507	0.00110741	-	0.000357202	0.00229644	0.00294573	0.000420366	0.00139251	0.00169921	0.00274427	0.00154015	0.000201456	0.00728709	0.000447525
I	0.00089324	0.0004385	0.00115546	0.000119984	0.000175197	0.000223145	0.000394477	0.000135202	0.000180062	-	0.0145796	0.0010713	0.00442839	0.0021716	0.000243897	0.00118437	0.00474488	0.000163028	0.000790464	0.0295732
L	0.00183843	0.00116713	0.000274206	0.000258011	0.000395721	0.00170319	0.000477673	0.000272195	0.000650802	0.00819652	-	0.000852044	0.0050489	0.00433548	0.00101495	0.00127817	0.00106283	0.000510459	0.000749919	0.00680728
K	0.0041871	0.01255	0.00627936	0.00145992	7.62366e-05	0.00762948	0.00800265	0.00165864	0.00116024	0.000837061	0.00118419	-	0.000971785	0.000182088	0.00135922	0.00358576	0.00451326	0.000105501	0.000250709	0.00115488
M	0.0041281	0.00160214	0.000413246	0.000315663	0.0004021	0.00302691	0.000975776	0.000773023	0.000526598	0.0110049	0.0223179	0.00309077	-	0.00244044	0.000418164	0.00183122	0.00493349	0.000395676	0.000806017	0.00778323
F	0.000972518	0.000240876	0.000200476	0.000142173	0.000409862	0.000195729	0.00025123	0.000221699	0.000885225	0.00273858	0.00972519	0.000293887	0.00123843	-	0.000394037	0.00202411	0.000559376	0.00117362	0.0121424	0.00245731
P	0.00664634	0.00159352	0.0004067	0.00128994	0.000112659	0.00182832	0.0021129	0.00108148	0.000907151	0.000258302	0.00191198	0.00184232	0.000178207	0.000330913	-	0.00598145	0.0025882	0.000106959	0.000406447	0.00119062
S	0.0155736	0.00287095	0.00828537	0.00326074	0.00144954	0.00201539	0.00218283	0.00595783	0.000964445	0.000825708	0.00158505	0.00319946	0.000513734	0.001119	0.00393754	-	0.0142462	0.000401841	0.00148057	0.000880012
T	0.00979989	0.0013002	0.00423222	0.0011405	0.000528247	0.00168054	0.00254768	0.00100272	0.000616722	0.00376914	0.00150175	0.00458841	0.00157699	0.000352351	0.0019413	0.0162321	-	8.50604e-05	0.000547736	0.00524905
W	0.000522694	0.0027296	0.00014993	0.000394805	0.000738405	0.000422594	0.000484776	0.00149624	0.000342129	0.000549239	0.00305898	0.000454894	0.00053641	0.00313531	0.000340247	0.00194184	0.000360754	-	0.00467576	0.0013815
Y	0.00111224	0.000894764	0.00226407	0.000990948	0.000560013	0.000446047	0.000607849	0.000460013	0.00504712	0.00108608	0.00183278	0.000440864	0.000445638	0.0132294	0.000527305	0.00291788	0.000947402	0.00190692	-	0.00119003
V	0.00926811	0.000590631	0.000409129	0.000463466	0.00103196	0.000590161	0.001823	0.000831397	0.000154221	0.020217	0.00827765	0.00101044	0.00214109	0.00133209	0.000768547	0.000862911	0.00451733	0.000280329	0.0005921	-

## Sheet: LG+G+F
From\To	A	R	N	D	C	Q	E	G	H	I	L	K	M	F	P	S	T	W	Y	V
A	-	0.00123754	0.000579522	0.00145108	0.00225603	0.00228848	0.0029825	0.00716979	0.00041541	0.000375298	0.00165042	0.00182092	0.00184656	0.000539874	0.00277578	0.0158808	0.00534327	0.000198959	0.00053659	0.00844027
R	0.00129303	-	0.00157407	0.000455192	0.0004845	0.0066253	0.00104525	0.00135409	0.00280901	0.000318091	0.00126013	0.0214704	0.00079533	0.000112192	0.000783797	0.00288294	0.00144598	0.000653527	0.00077058	0.000566094
N	0.000842012	0.00218888	-	0.018641	0.000479259	0.00400115	0.00155569	0.00498907	0.00521985	0.000479682	0.000285663	0.0072803	0.000609483	0.000190509	0.00038134	0.013466	0.00499657	4.99563e-05	0.00149985	0.000277231
D	0.00120193	0.000360857	0.010627	-	5.66988e-05	0.00123494	0.0150594	0.00293215	0.00107322	2.67766e-05	6.2938e-05	0.00096035	4.19701e-05	3.70612e-05	0.000929753	0.00416667	0.00106356	3.29072e-05	0.000331099	0.000125772
C	0.00757118	0.00155619	0.00110698	0.000229722	-	0.000200106	1.00485e-05	0.00197552	0.000741486	0.000803115	0.00247981	4.50242e-05	0.00146813	0.00235197	0.000177679	0.00935438	0.00285577	0.000737772	0.0028563	0.0064905
Q	0.00295018	0.00817443	0.00355008	0.00192201	7.68673e-05	-	0.0118565	0.0009299	0.00557206	0.000182487	0.00243159	0.010977	0.00274768	7.62993e-05	0.00147149	0.00411142	0.00269757	0.000260041	0.000630639	0.000696762
E	0.003159	0.0010596	0.00113408	0.0192569	3.17138e-06	0.00974146	-	0.00121061	0.00049068	0.000110876	0.000290865	0.00613348	0.000285411	4.00297e-05	0.000988568	0.00205591	0.00150981	8.57105e-05	0.000294168	0.000811719
G	0.00628438	0.00113593	0.00300973	0.0031028	0.000515964	0.000632253	0.00100182	-	0.000360571	2.18045e-05	0.000184777	0.00100677	0.000229232	0.000190639	0.000464247	0.00584545	0.000324257	0.000295593	0.000133999	0.000254086
H	0.00109156	0.00706436	0.00944015	0.00340461	0.000580568	0.0113575	0.0012173	0.00108095	-	0.000272731	0.00152927	0.00236648	0.00072689	0.00145159	0.00119939	0.00332592	0.00145916	0.000657322	0.0130052	0.000394252
I	0.000455746	0.000369698	0.000400914	3.92566e-05	0.000290606	0.0001719	0.000127121	3.0209e-05	0.000126041	-	0.0173045	0.000539873	0.00702065	0.00236788	0.000184512	0.000215359	0.0025817	0.000122931	0.000569831	0.0352771
L	0.00120252	0.000878745	0.000143253	5.53631e-05	0.000538389	0.00137431	0.000200087	0.000153599	0.000424045	0.0103827	-	0.000466669	0.0103699	0.00551724	0.000587047	0.000612388	0.000756564	0.000682179	0.00073433	0.00564065
K	0.00163195	0.0184165	0.00449075	0.0010391	1.20239e-05	0.00763136	0.00518987	0.00102942	0.000807146	0.00039844	0.000574023	-	0.00107866	5.08974e-05	0.000920009	0.00251518	0.00283925	5.49436e-05	0.000323318	0.000613514
M	0.00341904	0.00140942	0.000776702	9.38191e-05	0.000810003	0.00394645	0.000498934	0.00048424	0.000512201	0.0107046	0.0263523	0.00222848	-	0.00382795	0.000235349	0.0011656	0.00504574	0.000766448	0.00117951	0.00628984
F	0.000771696	0.000153485	0.000187422	6.39562e-05	0.00100176	8.46003e-05	5.40216e-05	0.000310891	0.000789637	0.00278719	0.0108237	8.11766e-05	0.00295514	-	0.000222656	0.00121552	0.00041208	0.00270515	0.0191246	0.00216875
P	0.00358212	0.000968075	0.000338703	0.00144855	6.83239e-05	0.00147303	0.00120446	0.000683515	0.000589041	0.00019608	0.00103975	0.00132474	0.000164031	0.000201019	-	0.00449542	0.00142721	0.000104734	0.000219609	0.000982212
S	0.0143789	0.00249826	0.00839155	0.00455462	0.00252376	0.00288764	0.00175747	0.0060383	0.00114603	0.000160572	0.000760996	0.002541	0.000569983	0.000769949	0.00315404	-	0.0161641	0.000273983	0.000981597	0.000325865
T	0.00650783	0.00168556	0.00418845	0.00156387	0.00103641	0.00254859	0.00173614	0.000450571	0.000676336	0.00258934	0.00126467	0.00385846	0.00331904	0.000351121	0.00134698	0.0217435	-	0.00015504	0.000602468	0.00724866
W	0.000549696	0.00172812	9.49953e-05	0.000109764	0.000607383	0.000557315	0.000223576	0.000931746	0.000691144	0.000279689	0.00258679	0.000169379	0.00114367	0.00522874	0.000224229	0.000836045	0.000351702	-	0.00772397	0.000627786
Y	0.000666019	0.000915403	0.00128128	0.000496149	0.0010564	0.000607188	0.000344723	0.000189753	0.00614314	0.00058243	0.00125094	0.000447771	0.000790686	0.0166067	0.000211222	0.00134563	0.000613973	0.00346997	-	0.000825894
V	0.00774999	0.000497489	0.000175202	0.000139425	0.00177584	0.000496281	0.000703691	0.000266176	0.000137768	0.0266742	0.00710847	0.000628567	0.0031192	0.00139316	0.000698868	0.000330468	0.00546479	0.000208639	0.000610977	-

## Sheet: WAG+G+I
From\To	A	R	N	D	C	Q	E	G	H	I	L	K	M	F	P	S	T	W	Y	V
A	-	0.00129353	0.00106292	0.00224834	0.0010576	0.0017798	0.00490127	0.00629039	0.000412993	0.000499744	0.00182954	0.00299811	0.000929367	0.000431451	0.00351108	0.0124977	0.00690214	8.68013e-05	0.000452894	0.00758495
R	0.00254835	-	0.00132455	0.00044816	0.000543906	0.00594605	0.00135984	0.00259598	0.00278472	0.000483315	0.00228821	0.0177036	0.000710589	0.000210528	0.00165843	0.00453885	0.00180407	0.000893018	0.000717777	0.000952269
N	0.00235558	0.00149	-	0.0165185	0.000273148	0.00302374	0.00293298	0.00499761	0.00515507	0.00143262	0.000604743	0.00996434	0.000206179	0.000197104	0.000476135	0.014735	0.00660586	5.51781e-05	0.00204309	0.000742028
D	0.0034143	0.000345454	0.0113191	-	3.11962e-05	0.00120818	0.0191182	0.00384329	0.00121268	0.000101939	0.000389917	0.00158746	0.000107919	9.57837e-05	0.00103482	0.00397369	0.00121982	9.95638e-05	0.000612759	0.000575995
C	0.0047451	0.0012387	0.000552999	9.21696e-05	-	0.000193568	6.61161e-05	0.00136167	0.000324412	0.000439775	0.00176689	0.000244919	0.000406159	0.000815825	0.000267023	0.00521909	0.00166926	0.000550172	0.00102311	0.0037892
Q	0.00419788	0.0071188	0.00321814	0.00187651	0.000101758	-	0.0169361	0.00146547	0.00559525	0.00029446	0.00399776	0.0128851	0.0016073	0.000204808	0.00227809	0.00381467	0.00279172	0.000165524	0.00042839	0.00113918
E	0.00731303	0.0010299	0.00197469	0.0187844	2.19873e-05	0.0107138	-	0.00252073	0.000742746	0.000329298	0.000709275	0.00854982	0.000327775	0.000166301	0.00166543	0.00261365	0.00267729	0.000120118	0.000369304	0.00222606
G	0.00654549	0.00137114	0.00234654	0.00263347	0.000315798	0.000646518	0.00175793	-	0.000324983	7.87093e-05	0.000281864	0.00123581	0.00018109	0.000102344	0.000594483	0.00497498	0.000734865	0.00025855	0.00019491	0.000708002
H	0.00146438	0.005012	0.00824797	0.0028315	0.00025638	0.00841147	0.00176507	0.00110741	-	0.000357202	0.00229644	0.00294573	0.000420366	0.00139251	0.00169921	0.00274427	0.00154015	0.000201456	0.00728709	0.000447525
I	0.00089324	0.0004385	0.00115546	0.000119984	0.000175197	0.000223145	0.000394477	0.000135202	0.000180062	-	0.0145796	0.0010713	0.00442839	0.0021716	0.000243897	0.00118437	0.00474488	0.000163028	0.000790464	0.0295732
L	0.00183843	0.00116713	0.000274206	0.000258011	0.000395721	0.00170319	0.000477673	0.000272195	0.000650802	0.00819652	-	0.000852044	0.0050489	0.00433548	0.00101495	0.00127817	0.00106283	0.000510459	0.000749919	0.00680728
K	0.0041871	0.01255	0.00627936	0.00145992	7.62366e-05	0.00762948	0.00800265	0.00165864	0.00116024	0.000837061	0.00118419	-	0.000971785	0.000182088	0.00135922	0.00358576	0.00451326	0.000105501	0.000250709	0.00115488
M	0.0041281	0.00160214	0.000413246	0.000315663	0.0004021	0.00302691	0.000975776	0.000773023	0.000526598	0.0110049	0.0223179	0.00309077	-	0.00244044	0.000418164	0.00183122	0.00493349	0.000395676	0.000806017	0.00778323
F	0.000972518	0.000240876	0.000200476	0.000142173	0.000409862	0.000195729	0.00025123	0.000221699	0.000885225	0.00273858	0.00972519	0.000293887	0.00123843	-	0.000394037	0.00202411	0.000559376	0.00117362	0.0121424	0.00245731
P	0.00664634	0.00159352	0.0004067	0.00128994	0.000112659	0.00182832	0.0021129	0.00108148	0.000907151	0.000258302	0.00191198	0.00184232	0.000178207	0.000330913	-	0.00598145	0.0025882	0.000106959	0.000406447	0.00119062
S	0.0155736	0.00287095	0.00828537	0.00326074	0.00144954	0.00201539	0.00218283	0.00595783	0.000964445	0.000825708	0.00158505	0.00319946	0.000513734	0.001119	0.00393754	-	0.0142462	0.000401841	0.00148057	0.000880012
T	0.00979989	0.0013002	0.00423222	0.0011405	0.000528247	0.00168054	0.00254768	0.00100272	0.000616722	0.00376914	0.00150175	0.00458841	0.00157699	0.000352351	0.0019413	0.0162321	-	8.50604e-05	0.000547736	0.00524905
W	0.000522694	0.0027296	0.00014993	0.000394805	0.000738405	0.000422594	0.000484776	0.00149624	0.000342129	0.000549239	0.00305898	0.000454894	0.00053641	0.00313531	0.000340247	0.00194184	0.000360754	-	0.00467576	0.0013815
Y	0.00111224	0.000894764	0.00226407	0.000990948	0.000560013	0.000446047	0.000607849	0.000460013	0.00504712	0.00108608	0.00183278	0.000440864	0.000445638	0.0132294	0.000527305	0.00291788	0.000947402	0.00190692	-	0.00119003
V	0.00926811	0.000590631	0.000409129	0.000463466	0.00103196	0.000590161	0.001823	0.000831397	0.000154221	0.020217	0.00827765	0.00101044	0.00214109	0.00133209	0.000768547	0.000862911	0.00451733	0.000280329	0.0005921	-

## Sheet: LG+G+I+F
From\To	A	R	N	D	C	Q	E	G	H	I	L	K	M	F	P	S	T	W	Y	V
A	-	0.00123754	0.000579522	0.00145108	0.00225603	0.00228848	0.0029825	0.00716979	0.00041541	0.000375298	0.00165042	0.00182092	0.00184656	0.000539874	0.00277578	0.0158808	0.00534327	0.000198959	0.00053659	0.00844027
R	0.00129303	-	0.00157407	0.000455192	0.0004845	0.0066253	0.00104525	0.00135409	0.00280901	0.000318091	0.00126013	0.0214704	0.00079533	0.000112192	0.000783797	0.00288294	0.00144598	0.000653527	0.00077058	0.000566094
N	0.000842012	0.00218888	-	0.018641	0.000479259	0.00400115	0.00155569	0.00498907	0.00521985	0.000479682	0.000285663	0.0072803	0.000609483	0.000190509	0.00038134	0.013466	0.00499657	4.99563e-05	0.00149985	0.000277231
D	0.00120193	0.000360857	0.010627	-	5.66988e-05	0.00123494	0.0150594	0.00293215	0.00107322	2.67766e-05	6.2938e-05	0.00096035	4.19701e-05	3.70612e-05	0.000929753	0.00416667	0.00106356	3.29072e-05	0.000331099	0.000125772
C	0.00757118	0.00155619	0.00110698	0.000229722	-	0.000200106	1.00485e-05	0.00197552	0.000741486	0.000803115	0.00247981	4.50242e-05	0.00146813	0.00235197	0.000177679	0.00935438	0.00285577	0.000737772	0.0028563	0.0064905
Q	0.00295018	0.00817443	0.00355008	0.00192201	7.68673e-05	-	0.0118565	0.0009299	0.00557206	0.000182487	0.00243159	0.010977	0.00274768	7.62993e-05	0.00147149	0.00411142	0.00269757	0.000260041	0.000630639	0.000696762
E	0.003159	0.0010596	0.00113408	0.0192569	3.17138e-06	0.00974146	-	0.00121061	0.00049068	0.000110876	0.000290865	0.00613348	0.000285411	4.00297e-05	0.000988568	0.00205591	0.00150981	8.57105e-05	0.000294168	0.000811719
G	0.00628438	0.00113593	0.00300973	0.0031028	0.000515964	0.000632253	0.00100182	-	0.000360571	2.18045e-05	0.000184777	0.00100677	0.000229232	0.000190639	0.000464247	0.00584545	0.000324257	0.000295593	0.000133999	0.000254086
H	0.00109156	0.00706436	0.00944015	0.00340461	0.000580568	0.0113575	0.0012173	0.00108095	-	0.000272731	0.00152927	0.00236648	0.00072689	0.00145159	0.00119939	0.00332592	0.00145916	0.000657322	0.0130052	0.000394252
I	0.000455746	0.000369698	0.000400914	3.92566e-05	0.000290606	0.0001719	0.000127121	3.0209e-05	0.000126041	-	0.0173045	0.000539873	0.00702065	0.00236788	0.000184512	0.000215359	0.0025817	0.000122931	0.000569831	0.0352771
L	0.00120252	0.000878745	0.000143253	5.53631e-05	0.000538389	0.00137431	0.000200087	0.000153599	0.000424045	0.0103827	-	0.000466669	0.0103699	0.00551724	0.000587047	0.000612388	0.000756564	0.000682179	0.00073433	0.00564065
K	0.00163195	0.0184165	0.00449075	0.0010391	1.20239e-05	0.00763136	0.00518987	0.00102942	0.000807146	0.00039844	0.000574023	-	0.00107866	5.08974e-05	0.000920009	0.00251518	0.00283925	5.49436e-05	0.000323318	0.000613514
M	0.00341904	0.00140942	0.000776702	9.38191e-05	0.000810003	0.00394645	0.000498934	0.00048424	0.000512201	0.0107046	0.0263523	0.00222848	-	0.00382795	0.000235349	0.0011656	0.00504574	0.000766448	0.00117951	0.00628984
F	0.000771696	0.000153485	0.000187422	6.39562e-05	0.00100176	8.46003e-05	5.40216e-05	0.000310891	0.000789637	0.00278719	0.0108237	8.11766e-05	0.00295514	-	0.000222656	0.00121552	0.00041208	0.00270515	0.0191246	0.00216875
P	0.00358212	0.000968075	0.000338703	0.00144855	6.83239e-05	0.00147303	0.00120446	0.000683515	0.000589041	0.00019608	0.00103975	0.00132474	0.000164031	0.000201019	-	0.00449542	0.00142721	0.000104734	0.000219609	0.000982212
S	0.0143789	0.00249826	0.00839155	0.00455462	0.00252376	0.00288764	0.00175747	0.0060383	0.00114603	0.000160572	0.000760996	0.002541	0.000569983	0.000769949	0.00315404	-	0.0161641	0.000273983	0.000981597	0.000325865
T	0.00650783	0.00168556	0.00418845	0.00156387	0.00103641	0.00254859	0.00173614	0.000450571	0.000676336	0.00258934	0.00126467	0.00385846	0.00331904	0.000351121	0.00134698	0.0217435	-	0.00015504	0.000602468	0.00724866
W	0.000549696	0.00172812	9.49953e-05	0.000109764	0.000607383	0.000557315	0.000223576	0.000931746	0.000691144	0.000279689	0.00258679	0.000169379	0.00114367	0.00522874	0.000224229	0.000836045	0.000351702	-	0.00772397	0.000627786
Y	0.000666019	0.000915403	0.00128128	0.000496149	0.0010564	0.000607188	0.000344723	0.000189753	0.00614314	0.00058243	0.00125094	0.000447771	0.000790686	0.0166067	0.000211222	0.00134563	0.000613973	0.00346997	-	0.000825894
V	0.00774999	0.000497489	0.000175202	0.000139425	0.00177584	0.000496281	0.000703691	0.000266176	0.000137768	0.0266742	0.00710847	0.000628567	0.0031192	0.00139316	0.000698868	0.000330468	0.00546479	0.000208639	0.000610977	-

## Sheet: rtREV+G+F
From\To	A	R	N	D	C	Q	E	G	H	I	L	K	M	F	P	S	T	W	Y	V
A	-	0.0010072	0.00108644	0.000373676	0.00404883	0.000768304	0.00236702	0.00476719	0.000353376	2.54882e-05	0.00191161	0.00131235	0.00392836	2.16537e-05	0.00232649	0.015725	0.00655655	5.60138e-05	0.00137152	0.00664058
R	0.00105236	-	0.000745598	0.00112103	0.000848503	0.0053061	0.000292224	0.00144781	0.00106013	0.000611716	0.000764645	0.0204796	0.000952836	0.000151576	0.000575627	0.00348684	0.00162643	0.000145636	0.00117203	0.000977548
N	0.00157854	0.00103682	-	0.0143492	0.00118053	0.00566624	0.00230857	0.00331938	0.00376934	0.000892086	0.000637204	0.00424788	1.67164e-05	0.00106103	0.000791487	0.0100503	0.00376112	0.000179244	0.00069823	0.000707879
D	0.000309517	0.000888703	0.00818027	-	9.22286e-06	0.00187274	0.0158386	0.00215406	0.00107191	2.54882e-05	0.000212401	0.000690712	1.67164e-05	2.16537e-05	0.00131914	0.00557211	0.00139771	1.12028e-05	2.49368e-05	0.000202251
C	0.0135878	0.00272535	0.00272676	3.73676e-05	-	0.00168067	2.92224e-05	0.001695	0.00146062	0.00265077	0.00467283	0.000552569	0.00260776	0.00151576	2.39844e-05	0.00256385	0.00297332	0.000616152	0.00326672	0.00994402
Q	0.000990455	0.00654678	0.00502746	0.00291467	0.0006456	-	0.0108707	0.000635625	0.00455855	0.00084111	0.00229394	0.0106715	0.0026412	2.16537e-05	0.00163094	0.00769156	0.0037103	0.000112028	0.00112216	0.00121351
E	0.00250709	0.000296234	0.00168292	0.0202532	9.22286e-06	0.00893154	-	0.00247188	0.000400493	2.54882e-05	0.000892086	0.00486952	1.67164e-05	2.16537e-05	0.00124719	0.00324755	0.00208386	0.000190447	2.49368e-05	0.0011798
G	0.00417848	0.00121456	0.00200246	0.00227942	0.000442697	0.000432171	0.00204557	-	0.000800985	2.54882e-05	0.000127441	0.00103607	0.000618508	0.000151576	0.000407736	0.00519608	0.000177891	0.000257664	0.000523673	0.000101126
H	0.000928551	0.00266611	0.00681689	0.00340045	0.00114363	0.00929168	0.000993562	0.00240125	-	0.000866598	0.00216649	0.0026247	0.00193911	0.00305317	0.00105532	0.0062558	0.00124524	0.000537733	0.0076556	3.37085e-05
I	3.09517e-05	0.000710962	0.000745598	3.73676e-05	0.000959177	0.000792314	2.92224e-05	3.53125e-05	0.000400493	-	0.0163549	0.00117421	0.00626866	0.00138583	0.000239844	0.000136739	0.00182973	0.000436908	0.000648357	0.0353266
L	0.00139283	0.000533222	0.000319542	0.000186838	0.00101451	0.00129651	0.000613671	0.000105938	0.000600739	0.00981294	-	0.000794319	0.00971225	0.00387601	0.000527658	0.000820433	0.000635325	0.00052653	0.00159596	0.00377536
K	0.00117616	0.0175667	0.00262024	0.000747352	0.000147566	0.00741894	0.00412036	0.00105938	0.000895219	0.000866598	0.000977046	-	0.00224	0.000303151	0.00103133	0.00263222	0.00279543	6.72166e-05	2.49368e-05	0.000640462
M	0.00727365	0.00168853	2.13028e-05	3.73676e-05	0.00143877	0.0037935	2.92224e-05	0.00130656	0.00136639	0.00955806	0.024681	0.00462777	-	0.00534846	2.39844e-05	3.41847e-05	0.0033291	0.00124351	0.00184532	0.00795522
F	3.09517e-05	0.000207364	0.00104384	3.73676e-05	0.0006456	2.40095e-05	2.92224e-05	0.000247188	0.00166087	0.00163124	0.00760397	0.000483498	0.00412896	-	0.000263829	0.000683694	0.0017535	0.0020389	0.0253607	0.00310119
P	0.00300232	0.000710962	0.000702992	0.00205522	9.22286e-06	0.00163265	0.00151957	0.000600313	0.000518284	0.000254882	0.000934566	0.00148503	1.67164e-05	0.00023819	-	0.00458075	0.0015756	0.000100825	0.000349115	0.000842714
S	0.0142378	0.00302159	0.00626302	0.00609092	0.000691714	0.00540214	0.00277613	0.0053675	0.00215559	0.000101953	0.00101953	0.00265924	1.67164e-05	0.000433073	0.00321392	-	0.0170521	0.000156839	0.000773041	0.00131463
T	0.00798554	0.0018959	0.00315281	0.00205522	0.00107907	0.00350539	0.00239624	0.000247188	0.00057718	0.00183515	0.00106201	0.00379892	0.00218985	0.0014941	0.00148704	0.0229379	-	1.12028e-05	0.000847851	0.00660687
W	0.000154759	0.000385104	0.000340845	3.73676e-05	0.000507257	0.000240095	0.000496781	0.000812188	0.000565401	0.000994039	0.00199657	0.000207214	0.00185552	0.00394097	0.00021586	0.000478586	2.5413e-05	-	0.00438888	0.000876422
Y	0.00170234	0.0013923	0.000596478	3.73676e-05	0.00120819	0.00108043	2.92224e-05	0.000741563	0.00361621	0.000662692	0.00271874	3.45356e-05	0.00123702	0.0220218	0.000335782	0.00105973	0.000864041	0.00197169	-	0.0019888
V	0.00609749	0.000859079	0.000447359	0.000224206	0.00272074	0.000864342	0.00102278	0.000105938	1.17792e-05	0.0267116	0.00475779	0.000656176	0.00394508	0.00199214	0.000599611	0.0013332	0.00498094	0.000291272	0.00147127	-

## Sheet: rtREV+G+I+F
From\To	A	R	N	D	C	Q	E	G	H	I	L	K	M	F	P	S	T	W	Y	V
A	-	0.0010072	0.00108644	0.000373676	0.00404883	0.000768304	0.00236702	0.00476719	0.000353376	2.54882e-05	0.00191161	0.00131235	0.00392836	2.16537e-05	0.00232649	0.015725	0.00655655	5.60138e-05	0.00137152	0.00664058
R	0.00105236	-	0.000745598	0.00112103	0.000848503	0.0053061	0.000292224	0.00144781	0.00106013	0.000611716	0.000764645	0.0204796	0.000952836	0.000151576	0.000575627	0.00348684	0.00162643	0.000145636	0.00117203	0.000977548
N	0.00157854	0.00103682	-	0.0143492	0.00118053	0.00566624	0.00230857	0.00331938	0.00376934	0.000892086	0.000637204	0.00424788	1.67164e-05	0.00106103	0.000791487	0.0100503	0.00376112	0.000179244	0.00069823	0.000707879
D	0.000309517	0.000888703	0.00818027	-	9.22286e-06	0.00187274	0.0158386	0.00215406	0.00107191	2.54882e-05	0.000212401	0.000690712	1.67164e-05	2.16537e-05	0.00131914	0.00557211	0.00139771	1.12028e-05	2.49368e-05	0.000202251
C	0.0135878	0.00272535	0.00272676	3.73676e-05	-	0.00168067	2.92224e-05	0.001695	0.00146062	0.00265077	0.00467283	0.000552569	0.00260776	0.00151576	2.39844e-05	0.00256385	0.00297332	0.000616152	0.00326672	0.00994402
Q	0.000990455	0.00654678	0.00502746	0.00291467	0.0006456	-	0.0108707	0.000635625	0.00455855	0.00084111	0.00229394	0.0106715	0.0026412	2.16537e-05	0.00163094	0.00769156	0.0037103	0.000112028	0.00112216	0.00121351
E	0.00250709	0.000296234	0.00168292	0.0202532	9.22286e-06	0.00893154	-	0.00247188	0.000400493	2.54882e-05	0.000892086	0.00486952	1.67164e-05	2.16537e-05	0.00124719	0.00324755	0.00208386	0.000190447	2.49368e-05	0.0011798
G	0.00417848	0.00121456	0.00200246	0.00227942	0.000442697	0.000432171	0.00204557	-	0.000800985	2.54882e-05	0.000127441	0.00103607	0.000618508	0.000151576	0.000407736	0.00519608	0.000177891	0.000257664	0.000523673	0.000101126
H	0.000928551	0.00266611	0.00681689	0.00340045	0.00114363	0.00929168	0.000993562	0.00240125	-	0.000866598	0.00216649	0.0026247	0.00193911	0.00305317	0.00105532	0.0062558	0.00124524	0.000537733	0.0076556	3.37085e-05
I	3.09517e-05	0.000710962	0.000745598	3.73676e-05	0.000959177	0.000792314	2.92224e-05	3.53125e-05	0.000400493	-	0.0163549	0.00117421	0.00626866	0.00138583	0.000239844	0.000136739	0.00182973	0.000436908	0.000648357	0.0353266
L	0.00139283	0.000533222	0.000319542	0.000186838	0.00101451	0.00129651	0.000613671	0.000105938	0.000600739	0.00981294	-	0.000794319	0.00971225	0.00387601	0.000527658	0.000820433	0.000635325	0.00052653	0.00159596	0.00377536
K	0.00117616	0.0175667	0.00262024	0.000747352	0.000147566	0.00741894	0.00412036	0.00105938	0.000895219	0.000866598	0.000977046	-	0.00224	0.000303151	0.00103133	0.00263222	0.00279543	6.72166e-05	2.49368e-05	0.000640462
M	0.00727365	0.00168853	2.13028e-05	3.73676e-05	0.00143877	0.0037935	2.92224e-05	0.00130656	0.00136639	0.00955806	0.024681	0.00462777	-	0.00534846	2.39844e-05	3.41847e-05	0.0033291	0.00124351	0.00184532	0.00795522
F	3.09517e-05	0.000207364	0.00104384	3.73676e-05	0.0006456	2.40095e-05	2.92224e-05	0.000247188	0.00166087	0.00163124	0.00760397	0.000483498	0.00412896	-	0.000263829	0.000683694	0.0017535	0.0020389	0.0253607	0.00310119
P	0.00300232	0.000710962	0.000702992	0.00205522	9.22286e-06	0.00163265	0.00151957	0.000600313	0.000518284	0.000254882	0.000934566	0.00148503	1.67164e-05	0.00023819	-	0.00458075	0.0015756	0.000100825	0.000349115	0.000842714
S	0.0142378	0.00302159	0.00626302	0.00609092	0.000691714	0.00540214	0.00277613	0.0053675	0.00215559	0.000101953	0.00101953	0.00265924	1.67164e-05	0.000433073	0.00321392	-	0.0170521	0.000156839	0.000773041	0.00131463
T	0.00798554	0.0018959	0.00315281	0.00205522	0.00107907	0.00350539	0.00239624	0.000247188	0.00057718	0.00183515	0.00106201	0.00379892	0.00218985	0.0014941	0.00148704	0.0229379	-	1.12028e-05	0.000847851	0.00660687
W	0.000154759	0.000385104	0.000340845	3.73676e-05	0.000507257	0.000240095	0.000496781	0.000812188	0.000565401	0.000994039	0.00199657	0.000207214	0.00185552	0.00394097	0.00021586	0.000478586	2.5413e-05	-	0.00438888	0.000876422
Y	0.00170234	0.0013923	0.000596478	3.73676e-05	0.00120819	0.00108043	2.92224e-05	0.000741563	0.00361621	0.000662692	0.00271874	3.45356e-05	0.00123702	0.0220218	0.000335782	0.00105973	0.000864041	0.00197169	-	0.0019888
V	0.00609749	0.000859079	0.000447359	0.000224206	0.00272074	0.000864342	0.00102278	0.000105938	1.17792e-05	0.0267116	0.00475779	0.000656176	0.00394508	0.00199214	0.000599611	0.0013332	0.00498094	0.000291272	0.00147127	-

[truncated: 48 more sheets: WAG+G+F, WAG+G+I+F, rtREV+G, rtREV+G+I, JTT+G, JTT+G+I, JTT+G+F, JTT+G+I+F, Dayhoff+G+F, Dayhoff+G+I+F, cpREV+G+F, cpREV+G+I+F, cpREV+G, cpREV+G+I, Dayhoff+G, Dayhoff+G+I, mtREV24+G+F, mtREV24+G+I+F, WAG+I, WAG+I+F …]
